# Supplementary material for: Microstructural MRI Correlates of Cognitive Impairment in Multiple Sclerosis: The Role of Deep Gray Matter
Source: Diagnostics (Basel). 2021 Jun 16;11(6):1103. doi: 10.3390/diagnostics11061103 (PMC8234586; doi:10.3390/diagnostics11061103)
Supplement: Supplementary file 1 [file diagnostics-11-01103-s001.zip]

Archive with 1 entries (1 files):
- diagnostics-1195867-supplementary.pdf
